# Supplementary material for: p120-catenin prevents multinucleation through control of MKLP1-dependent RhoA activity during cytokinesis
Source: Nat Commun. 2016 Dec 22;7:13874. doi: 10.1038/ncomms13874 (PMC5192218; doi:10.1038/ncomms13874)
Supplement: Supplementary Dataset 1 — p120-specific interaction partners in mILC-1. [file ncomms13874-s8.xlsx]

## Sheet: Sheet1
Supplementary Data 7: p120 interactome in mILC-1
Score	Tax_ID Gene_Symbol Protein_Name
9672	Tax_Id=10090 Gene_Symbol=Plec1 Isoform PLEC-1A of Plectin-1
7642	Tax_Id=10090 Gene_Symbol=Myo1c myosin IC isoform a
6999	Tax_Id=10090 Gene_Symbol=Myh14 Isoform 1 of Myosin-14
3804	Tax_Id=10090 Gene_Symbol=Myo6 0 day neonate eyeball cDNA, RIKEN full-length enriched library, clone:E130318C17 product:MYOSIN VI homolog
3785	Tax_Id=10090 Gene_Symbol=Myo6 146 kDa protein
3671	Tax_Id=10090 Gene_Symbol=Spna2 Isoform 1 of Spectrin alpha chain, brain
3607	Tax_Id=10090 Gene_Symbol=2900073G15Rik myosin light chain, regulatory B-like
3592	Tax_Id=10090 Gene_Symbol=Mylc2b Myosin regulatory light chain 2-B, smooth muscle isoform
3569	Tax_Id=10090 Gene_Symbol=Myo1b myosin IB
3058	Tax_Id=10090 Gene_Symbol=Flna Isoform 1 of Filamin-A
2849	Tax_Id=10090 Gene_Symbol=AA536749 Rho interacting protein 3
2829	Tax_Id=10090 Gene_Symbol=Cgn cingulin
2778	Tax_Id=10090 Gene_Symbol=Flnb Filamin-B
2602	Tax_Id=10090 Gene_Symbol=Spnb2 Isoform 1 of Spectrin beta chain, brain 1
2448	Tax_Id=10090 Gene_Symbol=Pcm1 Isoform 2 of Pericentriolar material 1 protein
2413	Tax_Id=10090 Gene_Symbol=Fn1 CDNA, RIKEN full-length enriched library, clone:M5C1012H16 product:fibronectin 1, full insert sequence
2308	Tax_Id=10090 Gene_Symbol=Spnb2 Isoform 2 of Spectrin beta chain, brain 1
2250	Tax_Id=10090 Gene_Symbol=Myh11 Myh11 protein
2196	Tax_Id=10090 Gene_Symbol=Myh11 Isoform 1 of Myosin-11
2032	Tax_Id=10090 Gene_Symbol=Rai14 Ankycorbin
1984	Tax_Id=10090 Gene_Symbol=Tjp2 Tight junction protein ZO-2
1904	Tax_Id=10090 Gene_Symbol=Myl9 Myosin regulatory light chain 2, smooth muscle isoform
1702	Tax_Id=10090 Gene_Symbol=AA536749 Isoform 2 of Myosin phosphatase Rho-interacting protein
1702	Tax_Id=10090 Gene_Symbol=AA536749 Isoform 1 of Myosin phosphatase Rho-interacting protein
1610	Tax_Id=10090 Gene_Symbol=Dync1h1 Dynein heavy chain, cytosolic
1570	Tax_Id=10090 Gene_Symbol=AA536749 Isoform 2 of Myosin phosphatase Rho-interacting protein
1546	Tax_Id=10090 Gene_Symbol=Flii Protein flightless-1 homolog
1543	Tax_Id=10090 Gene_Symbol=Ppp1r12a Ppp1r12a protein
1507	Tax_Id=10090 Gene_Symbol=Lmo7 LIM domain only 7
1459	Tax_Id=10090 Gene_Symbol=Rai14 Ankycorbin
1454	Tax_Id=10090 Gene_Symbol=AA536749 Isoform 3 of Myosin phosphatase Rho-interacting protein
1368	Tax_Id=10090 Gene_Symbol=Myo18a Isoform 3 of Myosin-XVIIIa
1212	Tax_Id=10090 Gene_Symbol=Hsp90ab1 Heat shock protein 84b
1061	Tax_Id=10090 Gene_Symbol=Rpl24 60S ribosomal protein L24
1046	Tax_Id=10090 Gene_Symbol=Dhx9 Isoform 2 of ATP-dependent RNA helicase A
1024	Tax_Id=10090 Gene_Symbol=Hspg2 perlecan
1022	Tax_Id=10090 Gene_Symbol=Myo1e myosin IE
1014	Tax_Id=10090 Gene_Symbol=Ctnnd1 catenin, delta 1 isoform 1
844	Tax_Id=10090 Gene_Symbol=Myo1d Isoform 1 of Myosin-Id
834	Tax_Id=10090 Gene_Symbol=Specc1l Cytospin-A
775	Tax_Id=10090 Gene_Symbol=Phldb2 Isoform 1 of Pleckstrin homology-like domain family B member 2
760	Tax_Id=10090 Gene_Symbol=Otud4 HIV-1 induced protein HIN-1
715	Tax_Id=10090 Gene_Symbol=AA409316 Expressed sequence AA409316
683	Tax_Id=10090 Gene_Symbol=Pkp2 12 days pregnant adult female placenta cDNA, RIKEN full-length enriched library, clone:I530027H20 product:1200008D14Rik protein (Similar to PLAKOPHILIN 2), full insert sequence
668	Tax_Id=10090 Gene_Symbol=Xrcc5 ATP-dependent DNA helicase 2 subunit 2
666	Tax_Id=10090 Gene_Symbol=Scin Isoform 1 of Adseverin
663	Tax_Id=10090 Gene_Symbol=Myo18a Isoform 3 of Myosin-XVIIIa
657	Tax_Id=10090 Gene_Symbol=Myo6 146 kDa protein
649	Tax_Id=10090 Gene_Symbol=Ppp1r12a Ppp1r12a protein
632	Tax_Id=10090 Gene_Symbol=Smtn Smoothelin B
623	Tax_Id=10090 Gene_Symbol=Specc1l Cytospin-A
614	Tax_Id=10090 Gene_Symbol=Mybbp1a Myb-binding protein 1A
584	Tax_Id=10090 Gene_Symbol=Rps3a 40S ribosomal protein S3a
573	Tax_Id=10090 Gene_Symbol=Upf1 Isoform 1 of Regulator of nonsense transcripts 1
549	Tax_Id=10090 Gene_Symbol=Myh14 Isoform 1 of Myosin-14
547	Tax_Id=10090 Gene_Symbol=Mcm5 minichromosome maintenance deficient 5, cell division cycle 46
528	Tax_Id=10090 Gene_Symbol=Ptpn13 Tyrosine-protein phosphatase non-receptor type 13
512	Tax_Id=10090 Gene_Symbol=Bclaf1 Isoform 2 of Bcl-2-associated transcription factor 1
509	Tax_Id=10090 Gene_Symbol=Cep250 Centrosome-associated protein CEP250
504	Tax_Id=10090 Gene_Symbol=Bat2 Large proline-rich protein BAT2
496	Tax_Id=10090 Gene_Symbol=Gtf2i Isoform 1 of General transcription factor II-I
490	Tax_Id=10090 Gene_Symbol=Atp1a1 Sodium/potassium-transporting ATPase subunit alpha-1 precursor
478	Tax_Id=10090 Gene_Symbol=BC010304 hypothetical protein LOC218236
469	Tax_Id=10090 Gene_Symbol=2310014H01Rik Isoform 2 of Phostensin
468	Tax_Id=10090 Gene_Symbol=Rpl26 60S ribosomal protein L26
465	Tax_Id=10090 Gene_Symbol=Hectd1 similar to HECT domain containing 1
462	Tax_Id=10090 Gene_Symbol=Lrpprc Leucine-rich PPR motif-containing protein, mitochondrial precursor
461	Tax_Id=10090 Gene_Symbol=Lima1 Isoform Beta of LIM domain and actin-binding protein 1
459	Tax_Id=10090 Gene_Symbol=Spnb3 Adult male brain UNDEFINED_CELL_LINE cDNA, RIKEN full-length enriched library, clone:M5C1106A14 product:spectrin beta 3, full insert sequence
458	Tax_Id=10090 Gene_Symbol=Tjp1 195 kDa protein
447	Tax_Id=10090 Gene_Symbol=Rfc1 Rfc1 protein
439	Tax_Id=10090 Gene_Symbol=Hist1h1c Histone H1.2
433	Tax_Id=10090 Gene_Symbol=Ddx1 ATP-dependent RNA helicase DDX1
425	Tax_Id=10090 Gene_Symbol=Cd2ap CD2-associated protein
398	Tax_Id=10090 Gene_Symbol=Vars Valyl-tRNA synthetase
396	Tax_Id=10090 Gene_Symbol=EG666669;Rpl7a 60S ribosomal protein L7a
394	Tax_Id=10090 Gene_Symbol=Atxn2l Isoform 2 of Ataxin-2-like protein
391	Tax_Id=10090 Gene_Symbol=Vps35 Vacuolar protein sorting-associated protein 35
391	Tax_Id=10090 Gene_Symbol=Rps6;LOC667739 40S ribosomal protein S6
389	Tax_Id=10090 Gene_Symbol=Tjp2 Tight junction protein ZO-2
381	Tax_Id=10090 Gene_Symbol=Capzb Isoform 2 of F-actin-capping protein subunit beta
377	Tax_Id=10090 Gene_Symbol=Eppk1 Epiplakin
375	Tax_Id=10090 Gene_Symbol=Tpm4 Tropomyosin alpha-4 chain
373	Tax_Id=10090 Gene_Symbol=Zfhx3 Zinc finger homeobox protein 3
373	Tax_Id=10090 Gene_Symbol=Rps11 40S ribosomal protein S11
370	Tax_Id=10090 Gene_Symbol=Iars Isoleucyl-tRNA synthetase, cytoplasmic
370	Tax_Id=10090 Gene_Symbol=Mcm7 Adult male testis cDNA, RIKEN full-length enriched library, clone:4922505B22 product:minichromosome maintenance deficient 7 (S. cerevisiae), full insert sequence
366	Tax_Id=10090 Gene_Symbol=Ranbp5 Isoform 1 of Importin subunit beta-3
365	Tax_Id=10090 Gene_Symbol=Hadha Hydroxyacyl-Coenzyme A dehydrogenase/3-ketoacyl-Coenzyme A thiolase/enoyl-Coenzyme A hydratase (Trifunctional protein), alpha subunit
361	Tax_Id=10090 Gene_Symbol=Smc3 Structural maintenance of chromosomes protein 3
361	Tax_Id=10090 Gene_Symbol=Myo1c myosin IC isoform a
360	Tax_Id=10090 Gene_Symbol=Cgn cingulin
353	Tax_Id=10090 Gene_Symbol=Kif23 Kinesin family member 23
351	Tax_Id=10090 Gene_Symbol=Hist1h1d Histone H1.3
349	Tax_Id=10090 Gene_Symbol=LOC637606;LOC100043752 hypothetical protein
344	Tax_Id=10090 Gene_Symbol=Xrcc1 DNA-repair protein XRCC1
342	Tax_Id=10090 Gene_Symbol=Herc2 Isoform 2 of Probable E3 ubiquitin-protein ligase HERC2
335	Tax_Id=10090 Gene_Symbol=Rpl12;EG668844 60S ribosomal protein L12
333	Tax_Id=10090 Gene_Symbol=Sf3b2 Bone marrow macrophage cDNA, RIKEN full-length enriched library, clone:I830028H02 product:splicing factor 3b, subunit 2, full insert sequence
324	Tax_Id=10090 Gene_Symbol=Smc2 4 days embryo whole body cDNA, RIKEN full-length enriched library, clone:I0C0013L09 product:SMC2 structural maintenance of chromosomes 2- like 1 (yeast), full insert sequence
321	Tax_Id=10090 Gene_Symbol=Larp1 la related protein
317	Tax_Id=10090 Gene_Symbol=Tln1 Talin-1
303	Tax_Id=10090 Gene_Symbol=LOC640441 similar to Thrombospondin 1
299	Tax_Id=10090 Gene_Symbol=Trp53bp2 tumor protein p53 binding protein, 2
291	Tax_Id=10090 Gene_Symbol=Ctnnd1 catenin, delta 1 isoform 1
287	Tax_Id=10090 Gene_Symbol=Hnrpm Isoform 1 of Heterogeneous nuclear ribonucleoprotein M
286	Tax_Id=10090 Gene_Symbol=Arpc3 Actin-related protein 2/3 complex subunit 3
281	Tax_Id=10090 Gene_Symbol=Unc84b Activated spleen cDNA, RIKEN full-length enriched library, clone:F830013H06 product:Sad1/unc-84-like protein 2 homolog
280	Tax_Id=10090 Gene_Symbol=Dctn1 Dynactin subunit 1
276	Tax_Id=10090 Gene_Symbol=Flnc Isoform 1 of Filamin-C
276	Tax_Id=10090 Gene_Symbol=Arhgef2 Isoform 1 of Rho/Rac guanine nucleotide exchange factor 2
267	Tax_Id=10090 Gene_Symbol=Myo1b myosin IB
267	Tax_Id=10090 Gene_Symbol=Atp5c1 ATP synthase gamma chain
265	Tax_Id=10090 Gene_Symbol=Specc1 Isoform 4 of Sperm antigen with calponin homology and coiled-coil domains 1
263	Tax_Id=10090 Gene_Symbol=Myo1a Myosin-Ia
259	Tax_Id=10090 Gene_Symbol=Sf3b1 Splicing factor 3B subunit 1
258	Tax_Id=10090 Gene_Symbol=Myo1b myosin IB
256	Tax_Id=10090 Gene_Symbol=Immt Isoform 3 of Mitochondrial inner membrane protein
252	Tax_Id=10090 Gene_Symbol=Cad carbamoyl-phosphate synthetase 2, aspartate transcarbamylase, and dihydroorotase
251	Tax_Id=10090 Gene_Symbol=Aldh18a1 Isoform Long of Delta-1-pyrroline-5-carboxylate synthetase
245	Tax_Id=10090 Gene_Symbol=Lzts2 Leucine zipper putative tumor suppressor 2
241	Tax_Id=10090 Gene_Symbol=Mre11a Isoform 1 of Double-strand break repair protein MRE11A
239	Tax_Id=10090 Gene_Symbol=Ikbkap Elongator complex protein 1
238	Tax_Id=10090 Gene_Symbol=Tars Threonyl-tRNA synthetase, cytoplasmic
237	Tax_Id=10090 Gene_Symbol=Hist1h1a Histone H1.1
234	Tax_Id=10090 Gene_Symbol=Rpl27a;EG665189 ribosomal protein L27a
231	Tax_Id=10090 Gene_Symbol=2210010N04Rik RIKEN cDNA 2210010N04 gene
228	Tax_Id=10090 Gene_Symbol=Cenpe Centromere associated protein-E
228	Tax_Id=10090 Gene_Symbol=Rrp1b Ribosomal RNA processing 1 homolog B
227	Tax_Id=10090 Gene_Symbol=Eftud2 116 kDa U5 small nuclear ribonucleoprotein component
224	Tax_Id=10090 Gene_Symbol=Hist1h1e Histone H1.4
218	Tax_Id=10090 Gene_Symbol=Rpl23a;LOC100043755 60S ribosomal protein L23a
217	Tax_Id=10090 Gene_Symbol=AA536749 Isoform 1 of Myosin phosphatase Rho-interacting protein
215	Tax_Id=10090 Gene_Symbol=C77080 Isoform 2 of Uncharacterized protein KIAA1522
214	Tax_Id=10090 Gene_Symbol=Tpm1 28 kDa protein
211	Tax_Id=10090 Gene_Symbol=4932417H02Rik Isoform 1 of Regulatory-associated protein of mTOR
210	Tax_Id=10090 Gene_Symbol=Pcna Proliferating cell nuclear antigen
207	Tax_Id=10090 Gene_Symbol=Pop1 Processing of 1, ribonuclease P/MRP family
205	Tax_Id=10090 Gene_Symbol=Cgnl1 Junction-associated coiled-coil protein
200	Tax_Id=10090 Gene_Symbol=Usp9x ubiquitin specific protease 9, X chromosome
199	Tax_Id=10090 Gene_Symbol=Nat10 N-acetyltransferase 10
197	Tax_Id=10090 Gene_Symbol=Myo1c Myosin IC
196	Tax_Id=10090 Gene_Symbol=Tagln2 transgelin 2
196	Tax_Id=10090 Gene_Symbol=Arpc4 Actin-related protein 2/3 complex subunit 4
195	Tax_Id=10090 Gene_Symbol=Loxl4 Lysyl oxidase homolog 4 precursor
194	Tax_Id=10090 Gene_Symbol=Cul5 Cullin-5
189	Tax_Id=10090 Gene_Symbol=Zbtb1 Zinc finger and BTB domain-containing protein 1
189	Tax_Id=10090 Gene_Symbol=Rpl18 60S ribosomal protein L18
187	Tax_Id=10090 Gene_Symbol=Ube1y1;Ube1x Ubiquitin-activating enzyme E1 X
187	Tax_Id=10090 Gene_Symbol=Arf2 ADP-ribosylation factor 2
186	Tax_Id=10090 Gene_Symbol=Ipo4 Importin-4
186	Tax_Id=10090 Gene_Symbol=Slc25a5 ADP/ATP translocase 2
185	Tax_Id=10090 Gene_Symbol=Cul3 Cullin-3
185	Tax_Id=10090 Gene_Symbol=Rpl23a;LOC100043755 60S ribosomal protein L23a
184	Tax_Id=10090 Gene_Symbol=Rpa2 Replication protein A 32 kDa subunit
183	Tax_Id=10090 Gene_Symbol=Rps10 40S ribosomal protein S10
182	Tax_Id=10090 Gene_Symbol=Mylc2b Myosin regulatory light chain 2-B, smooth muscle isoform
178	Tax_Id=10090 Gene_Symbol=Rps9 40S ribosomal protein S9
176	Tax_Id=10090 Gene_Symbol=Flii Protein flightless-1 homolog
175	Tax_Id=10090 Gene_Symbol=Fn1 Fibronectin precursor
175	Tax_Id=10090 Gene_Symbol=Nexn Nexilin
174	Tax_Id=10090 Gene_Symbol=Mark2 Isoform 1 of Serine/threonine-protein kinase MARK2
172	Tax_Id=10090 Gene_Symbol=Ankrd15 ankyrin repeat domain 15
170	Tax_Id=10090 Gene_Symbol=Wapal 133 kDa protein
170	Tax_Id=10090 Gene_Symbol=Pfkl Phosphofructokinase, liver, B-type
169	Tax_Id=10090 Gene_Symbol=Sorbs2 10 days neonate cerebellum cDNA, RIKEN full-length enriched library, clone:B930013B19 product:Similar to ARG/ABL-interacting protein ARGBP2A homolog
166	Tax_Id=10090 Gene_Symbol=Sipa1 Signal-induced proliferation-associated protein 1
165	Tax_Id=10090 Gene_Symbol=Cbx3 Chromobox protein homolog 3
164	Tax_Id=10090 Gene_Symbol=LOC100045522 SMAD specific E3 ubiquitin protein ligase 2
164	Tax_Id=10090 Gene_Symbol=LOC100048522 similar to Cofilin-1
162	Tax_Id=10090 Gene_Symbol=Ap3d1 AP-3 complex subunit delta-1
162	Tax_Id=10090 Gene_Symbol=Slc25a4 ADP/ATP translocase 1
161	Tax_Id=10090 Gene_Symbol=Farp1 FERMRhoGEF (Arhgef) and pleckstrin domain protein 1
161	Tax_Id=10090 Gene_Symbol=Mib1 E3 ubiquitin-protein ligase MIB1
161	Tax_Id=10090 Gene_Symbol=Chmp4b Charged multivesicular body protein 4b
158	Tax_Id=10090 Gene_Symbol=Thrap3 Thyroid hormone receptor-associated protein 3
156	Tax_Id=10090 Gene_Symbol=Arf5 ADP-ribosylation factor 5
155	Tax_Id=10090 Gene_Symbol=1110014N23Rik 1110014N23Rik protein
154	Tax_Id=10090 Gene_Symbol=Rps7 40S ribosomal protein S7
154	Tax_Id=10090 Gene_Symbol=Rpl11 60S ribosomal protein L11
153	Tax_Id=10090 Gene_Symbol=Cep135 Centrosomal protein of 135 kDa
152	Tax_Id=10090 Gene_Symbol=Pom121 Nuclear envelope pore membrane protein POM 121
151	Tax_Id=10090 Gene_Symbol=Pfkp Isoform 1 of 6-phosphofructokinase type C
150	Tax_Id=10090 Gene_Symbol=Ddb1 DNA damage-binding protein 1
147	Tax_Id=10090 Gene_Symbol=Copa 7 days neonate cerebellum cDNA, RIKEN full-length enriched library, clone:A730099C22 product:COATOMER ALPHA SUBUNIT
147	Tax_Id=10090 Gene_Symbol=Rap1a Ras-related protein Rap-1A precursor
145	Tax_Id=10090 Gene_Symbol=Dsp desmoplakin isoform 1
145	Tax_Id=10090 Gene_Symbol=Ankfy1 Isoform 1 of Ankyrin repeat and FYVE domain-containing protein 1
144	Tax_Id=10090 Gene_Symbol=Rab10 Ras-related protein Rab-10
143	Tax_Id=10090 Gene_Symbol=Pelp1 Proline-, glutamic acid- and leucine-rich protein 1
143	Tax_Id=10090 Gene_Symbol=Cc2d1b Coiled-coil and C2 domain-containing protein 1B
143	Tax_Id=10090 Gene_Symbol=Lnx1 Isoform 1 of E3 ubiquitin-protein ligase LNX
140	Tax_Id=10090 Gene_Symbol=Rpl18a 60S ribosomal protein L18a
139	Tax_Id=10090 Gene_Symbol=Card10 Caspase recruitment domain-containing protein 10
135	Tax_Id=10090 Gene_Symbol=1110014N23Rik CRL-1722 L5178Y-R cDNA, RIKEN full-length enriched library, clone:I730034G08 product:ANG2 (Chromosome 11 open reading frame2) homolog
135	Tax_Id=10090 Gene_Symbol=Sybl1 Synaptobrevin-like protein
134	Tax_Id=10090 Gene_Symbol=Myo1d Isoform 1 of Myosin-Id
134	Tax_Id=10090 Gene_Symbol=Efhd2 EF-hand domain-containing protein 2
133	Tax_Id=10090 Gene_Symbol=Ssrp1 Isoform 2 of FACT complex subunit SSRP1
132	Tax_Id=10090 Gene_Symbol=Mllt4 Isoform 1 of Afadin
132	Tax_Id=10090 Gene_Symbol=Thrap3 Thyroid hormone receptor-associated protein 3
131	Tax_Id=10090 Gene_Symbol=Synpo similar to synaptopodin isoform 2
130	Tax_Id=10090 Gene_Symbol=Rps5 40S ribosomal protein S5
128	Tax_Id=10090 Gene_Symbol=Ube3c Ubiquitin-protein ligase E3C
128	Tax_Id=10090 Gene_Symbol=Smurf1 Smad ubiquitination regulatory factor 1 isoform 2
127	Tax_Id=10090 Gene_Symbol=Birc6 baculoviral IAP repeat-containing 6
127	Tax_Id=10090 Gene_Symbol=Dock7 Isoform 2 of Dedicator of cytokinesis protein 7
124	Tax_Id=10090 Gene_Symbol=Rab1b Ras-related protein Rab-1B
123	Tax_Id=10090 Gene_Symbol=Rab1 Ras-related protein Rab-1A
122	Tax_Id=10090 Gene_Symbol=Rab8a Ras-related protein Rab-8A
122	Tax_Id=10090 Gene_Symbol=Rpl8 60S ribosomal protein L8
121	Tax_Id=10090 Gene_Symbol=Ndufs7 NADH dehydrogenase [ubiquinone] iron-sulfur protein 7, mitochondrial precursor
121	Tax_Id=10090 Gene_Symbol=Myl6 Isoform Smooth muscle of Myosin light polypeptide 6
120	Tax_Id=10090 Gene_Symbol=Pkp4 Isoform 1 of Plakophilin-4
120	Tax_Id=10090 Gene_Symbol=Rps6ka4 Ribosomal protein S6 kinase alpha-4
120	Tax_Id=10090 Gene_Symbol=Rac1 Ras-related C3 botulinum toxin substrate 1 precursor
119	Tax_Id=10090 Gene_Symbol=Saps3 Isoform 1 of SAPS domain family member 3
118	Tax_Id=10090 Gene_Symbol=Ywhae 14-3-3 protein epsilon
117	Tax_Id=10090 Gene_Symbol=Anln Actin-binding protein anillin
116	Tax_Id=10090 Gene_Symbol=Fasn Fatty acid synthase
116	Tax_Id=10090 Gene_Symbol=Rab18 Ras-related protein Rab-18
115	Tax_Id=10090 Gene_Symbol=Plcb3 1-phosphatidylinositol-4,5-bisphosphate phosphodiesterase beta-3
113	Tax_Id=10090 Gene_Symbol=Ilf3 Isoform 3 of Interleukin enhancer-binding factor 3
113	Tax_Id=10090 Gene_Symbol=Srpk1 Serine/threonine-protein kinase SRPK1
112	Tax_Id=10090 Gene_Symbol=Aco2 Aconitate hydratase, mitochondrial precursor
111	Tax_Id=10090 Gene_Symbol=Skiv2l superkiller viralicidic activity 2-like
108	Tax_Id=10090 Gene_Symbol=Dlg1;LOC100047603 Isoform 3 of Disks large homolog 1
108	Tax_Id=10090 Gene_Symbol=Max Protein max
107	Tax_Id=10090 Gene_Symbol=Rai14 Ankycorbin
106	Tax_Id=10090 Gene_Symbol=Gas2l3 growth arrest-specific 2 like 3
104	Tax_Id=10090 Gene_Symbol=Hdlbp Vigilin
103	Tax_Id=10090 Gene_Symbol=Mfn1 Mitofusin-1
103	Tax_Id=10090 Gene_Symbol=Atp5o;LOC100047429 ATP synthase subunit O, mitochondrial precursor
102	Tax_Id=10090 Gene_Symbol=Kif14 kinesin family member 14
102	Tax_Id=10090 Gene_Symbol=6330505N24Rik Mammary gland RCB-0527 Jyg-MC(B) cDNA, RIKEN full-length enriched library, clone:G930022G24 product:Hypothetical formin homology 2 domain containing protein, full insert sequence
102	Tax_Id=10090 Gene_Symbol=Nsf Vesicle-fusing ATPase
101	Tax_Id=10090 Gene_Symbol=Hspa8 Heat shock cognate 71 kDa protein
100	Tax_Id=10090 Gene_Symbol=Myo1f Myosin-If
100	Tax_Id=10090 Gene_Symbol=Mark3 Isoform 1 of MAP/microtubule affinity-regulating kinase 3
99	Tax_Id=10090 Gene_Symbol=Bat3 Large proline-rich protein BAT3
98	Tax_Id=10090 Gene_Symbol=Cul2 Isoform 1 of Cullin-2
98	Tax_Id=10090 Gene_Symbol=Arl8a ADP-ribosylation factor-like protein 8A
98	Tax_Id=10090 Gene_Symbol=Cdkn2a Cyclin-dependent kinase inhibitor 2A, isoform 3
97	Tax_Id=10090 Gene_Symbol=Lin7c Lin-7 homolog C
96	Tax_Id=10090 Gene_Symbol=Lamb3 Laminin subunit beta-3 precursor
96	Tax_Id=10090 Gene_Symbol=Arl2 ADP-ribosylation factor-like protein 2
93	Tax_Id=10090 Gene_Symbol=Tnfaip3 Tumor necrosis factor, alpha-induced protein 3
91	Tax_Id=10090 Gene_Symbol=Afg3l2 AFG3-like protein 2
90	Tax_Id=10090 Gene_Symbol=Pcm1 Isoform 1 of Pericentriolar material 1 protein
90	Tax_Id=10090 Gene_Symbol=Pard3 Par-3 (Partitioning defective 3) homolog
90	Tax_Id=10090 Gene_Symbol=Atxn2 ataxin 2
89	Tax_Id=10090 Gene_Symbol=Plekha7 Isoform 2 of Pleckstrin homology domain-containing family A member 7
89	Tax_Id=10090 Gene_Symbol=Jmy Junction-mediating and regulatory protein
89	Tax_Id=10090 Gene_Symbol=Prdx1 Peroxiredoxin-1
88	Tax_Id=10090 Gene_Symbol=Cfl2 Cofilin-2
88	Tax_Id=10090 Gene_Symbol=Aprt Adenine phosphoribosyltransferase
87	Tax_Id=10090 Gene_Symbol=Epb4.1l2 Band 4.1-like protein 2
85	Tax_Id=10090 Gene_Symbol=Eps8l2 Isoform 1 of Epidermal growth factor receptor kinase substrate 8-like protein 2
85	Tax_Id=10090 Gene_Symbol=Rps3 40S ribosomal protein S3
84	Tax_Id=10090 Gene_Symbol=Myl4 Myosin light polypeptide 4
83	Tax_Id=10090 Gene_Symbol=Nup160 Isoform 1 of Nuclear pore complex protein Nup160
83	Tax_Id=10090 Gene_Symbol=Pik3r4 Phosphoinositide 3-kinase regulatory subunit 4
83	Tax_Id=10090 Gene_Symbol=Thoc5 Novel protein
83	Tax_Id=10090 Gene_Symbol=Jup Junction plakoglobin
83	Tax_Id=10090 Gene_Symbol=Rpl11 60S ribosomal protein L11
82	Tax_Id=10090 Gene_Symbol=Tpp2 Isoform Short of Tripeptidyl-peptidase 2
82	Tax_Id=10090 Gene_Symbol=Sestd1 SEC14 domain and spectrin repeat-containing protein 1
82	Tax_Id=10090 Gene_Symbol=Prdx1 Peroxiredoxin-1
82	Tax_Id=10090 Gene_Symbol=Arf4 20 kDa protein
82	Tax_Id=10090 Gene_Symbol=Psmb6 Proteasome subunit beta type-6 precursor
82	Tax_Id=10090 Gene_Symbol=Rpl24 60S ribosomal protein L24
82	Tax_Id=10090 Gene_Symbol=Nras neuroblastoma ras oncogene
81	Tax_Id=10090 Gene_Symbol=Hook3 Hook homolog 3
80	Tax_Id=10090 Gene_Symbol=Phldb1 Isoform 2 of Pleckstrin homology-like domain family B member 1
80	Tax_Id=10090 Gene_Symbol=Lrrcc1 Lrrcc1 protein
79	Tax_Id=10090 Gene_Symbol=Bat2d BAT2 domain containing 1
79	Tax_Id=10090 Gene_Symbol=5830416A07Rik Isoform 1 of Nuclear protein NHN1
79	Tax_Id=10090 Gene_Symbol=Rab13 Ras-related protein Rab-13
79	Tax_Id=10090 Gene_Symbol=Ykt6 Synaptobrevin homolog YKT6
79	Tax_Id=10090 Gene_Symbol=0610037P05Rik LisH domain-containing protein C16orf63 homolog
79	Tax_Id=10090 Gene_Symbol=Arf6 ADP-ribosylation factor 6
77	Tax_Id=10090 Gene_Symbol=Cad carbamoyl-phosphate synthetase 2, aspartate transcarbamylase, and dihydroorotase
77	Tax_Id=10090 Gene_Symbol=Exoc3 Exocyst complex component 3
77	Tax_Id=10090 Gene_Symbol=Sfrs3 Isoform Long of Splicing factor, arginine/serine-rich 3
77	Tax_Id=10090 Gene_Symbol=Trappc5 Trafficking protein particle complex subunit 5
77	Tax_Id=10090 Gene_Symbol=Tpt1 17 kDa protein
77	Tax_Id=10090 Gene_Symbol=Anti-acid phosphatase variable light chain 18
76	Tax_Id=10090 Gene_Symbol=Ahnak AHNAK nucleoprotein isoform 1
75	Tax_Id=10090 Gene_Symbol=Fbln2 Isoform 1 of Fibulin-2 precursor
75	Tax_Id=10090 Gene_Symbol=Ppfibp1 Isoform 3 of Liprin-beta-1
75	Tax_Id=10090 Gene_Symbol=Tbk1 Serine/threonine-protein kinase TBK1
75	Tax_Id=10090 Gene_Symbol=Plod1 Procollagen-lysine,2-oxoglutarate 5-dioxygenase 1 precursor
75	Tax_Id=10090 Gene_Symbol=Mpp5 MAGUK p55 subfamily member 5
75	Tax_Id=10090 Gene_Symbol=Fth1 Ferritin heavy chain
75	Tax_Id=10090 Gene_Symbol=Gclm Glutamate--cysteine ligase regulatory subunit
74	Tax_Id=10090 Gene_Symbol=Dhx38 DEAH
74	Tax_Id=10090 Gene_Symbol=Emd Emerin
74	Tax_Id=10090 Gene_Symbol=Skp1a S-phase kinase-associated protein 1A
73	Tax_Id=10090 Gene_Symbol=Atp2a2 Isoform SERCA2B of Sarcoplasmic/endoplasmic reticulum calcium ATPase 2
73	Tax_Id=10090 Gene_Symbol=EG665823 similar to ubiquitin A-52 residue ribosomal protein fusion product 1
73	Tax_Id=10090 Gene_Symbol=Sar1a Osteoclast-like cell cDNA, RIKEN full-length enriched library, clone:I420011G14 product:SAR1a gene homolog 1 (S. cerevisiae), full insert sequence
72	Tax_Id=10090 Gene_Symbol=Pnpla6 Isoform 3 of Neuropathy target esterase
72	Tax_Id=10090 Gene_Symbol=Pfas Novel protein
72	Tax_Id=10090 Gene_Symbol=Sec23b Protein transport protein Sec23B
72	Tax_Id=10090 Gene_Symbol=Bbs7 Isoform 1 of Bardet-Biedl syndrome 7 protein homolog
72	Tax_Id=10090 Gene_Symbol=Rab7 Ras-related protein Rab-7a
71	Tax_Id=10090 Gene_Symbol=Ankrd28 Ankyrin repeat domain-containing protein 28
71	Tax_Id=10090 Gene_Symbol=Lnx2 Ligand of Numb protein X 2
71	Tax_Id=10090 Gene_Symbol=Dvl3 Segment polarity protein dishevelled homolog DVL-3
70	Tax_Id=10090 Gene_Symbol=Cul1 Cullin-1
69	Tax_Id=10090 Gene_Symbol=Svil Supervillin
69	Tax_Id=10090 Gene_Symbol=Ap3b1 AP-3 complex subunit beta-1
69	Tax_Id=10090 Gene_Symbol=Myo1a Myosin-Ia
69	Tax_Id=10090 Gene_Symbol=Eef1a1 Elongation factor 1-alpha 1
68	Tax_Id=10090 Gene_Symbol=ORF34 Isoform 1 of UPF0318 protein FAM120C
68	Tax_Id=10090 Gene_Symbol=Capn1 Calpain-1 catalytic subunit
68	Tax_Id=10090 Gene_Symbol=Psmb4 Proteasome subunit beta type-4 precursor
68	Tax_Id=10090 Gene_Symbol=Ftl2 ferritin light chain 2
68	Tax_Id=10090 Gene_Symbol=Rab2 Ras-related protein Rab-2A
67	Tax_Id=10090 Gene_Symbol=Anapc5 Isoform 1 of Anaphase-promoting complex subunit 5
67	Tax_Id=10090 Gene_Symbol=Tpt1;LOC100043703;LOC100048430 Translationally-controlled tumor protein
67	Tax_Id=10090 Gene_Symbol=Rps18 40S ribosomal protein S18
67	Tax_Id=10090 Gene_Symbol=Rps15 40S ribosomal protein S15
66	Tax_Id=10090 Gene_Symbol=Dhx8 DEAH (Asp-Glu-Ala-His) box polypeptide 8
66	Tax_Id=10090 Gene_Symbol=Synpo similar to synaptopodin isoform 2
66	Tax_Id=10090 Gene_Symbol=Myl6 Isoform Smooth muscle of Myosin light polypeptide 6
65	Tax_Id=10090 Gene_Symbol=Gak Isoform 1 of Cyclin G-associated kinase
65	Tax_Id=10090 Gene_Symbol=Napa Alpha-soluble NSF attachment protein
64	Tax_Id=10090 Gene_Symbol=Cand1 TBP-interacting protein isoform 1
64	Tax_Id=10090 Gene_Symbol=Dhx9 Isoform 2 of ATP-dependent RNA helicase A
64	Tax_Id=10090 Gene_Symbol=Upf1 Isoform 1 of Regulator of nonsense transcripts 1
64	Tax_Id=10090 Gene_Symbol=Fxr2 Fragile X mental retardation, autosomal homolog 2
64	Tax_Id=10090 Gene_Symbol=Sfrs7 Isoform 2 of Splicing factor, arginine/serine-rich 7
64	Tax_Id=10090 Gene_Symbol=Rab31 Osteoclast-like cell cDNA, RIKEN full-length enriched library, clone:I420001G12 product:Similar to RAB31, member RAS oncogene family, full insert sequence
64	Tax_Id=10090 Gene_Symbol=Fth1 Ferritin heavy chain
63	Tax_Id=10090 Gene_Symbol=Acaca Isoform 1 of Acetyl-CoA carboxylase 1
63	Tax_Id=10090 Gene_Symbol=Mov10 Putative helicase MOV-10
63	Tax_Id=10090 Gene_Symbol=Arl1 ADP-ribosylation factor-like protein 1
62	Tax_Id=10090 Gene_Symbol=Arhgap11a Rho GTPase-activating protein 11A precursor
62	Tax_Id=10090 Gene_Symbol=Smpd4 Isoform 2 of Sphingomyelin phosphodiesterase 4
62	Tax_Id=10090 Gene_Symbol=Itpa Inosine triphosphate pyrophosphatase
61	Tax_Id=10090 Gene_Symbol=Azi1 5-azacytidine-induced protein 1
61	Tax_Id=10090 Gene_Symbol=Myo1d Isoform 2 of Myosin-Id
61	Tax_Id=10090 Gene_Symbol=Ncbp1 Nuclear cap-binding protein subunit 1
61	Tax_Id=10090 Gene_Symbol=Dhfr Dihydrofolate reductase
61	Tax_Id=10090 Gene_Symbol=Arpc3 Actin-related protein 2/3 complex subunit 3
61	Tax_Id=10090 Gene_Symbol=Rpl23 60S ribosomal protein L23
60	Tax_Id=10090 Gene_Symbol=Sltm Isoform 1 of SAFB-like transcription modulator
60	Tax_Id=10090 Gene_Symbol=Bclaf1 Isoform 2 of Bcl-2-associated transcription factor 1
60	Tax_Id=10090 Gene_Symbol=Cdipt CDP-diacylglycerol--inositol 3-phosphatidyltransferase
60	Tax_Id=10090 Gene_Symbol=Mafg;LOC100047868 Transcription factor MafG
60	Tax_Id=10090 Gene_Symbol=Snx22;Ppib peptidylprolyl isomerase B
59	Tax_Id=10090 Gene_Symbol=3110001I20Rik hypothetical protein LOC70354
59	Tax_Id=10090 Gene_Symbol=4930506M07Rik Isoform 1 of Shootin-1
59	Tax_Id=10090 Gene_Symbol=Cmpk UMP-CMP kinase
59	Tax_Id=10090 Gene_Symbol=Rap1b;LOC100048397 Ras-related protein Rap-1b precursor
59	Tax_Id=10090 Gene_Symbol=Commd3 COMM domain-containing protein 3
58	Tax_Id=10090 Gene_Symbol=Myo1d Isoform 2 of Myosin-Id
58	Tax_Id=10090 Gene_Symbol=Pkp3 Isoform 2 of Plakophilin-3
57	Tax_Id=10090 Gene_Symbol=4933407C03Rik Adult male testis cDNA, RIKEN full-length enriched library, clone:4933407C03 product:hypothetical PH domain-like/RNI-like structure containing protein, full insert sequence
57	Tax_Id=10090 Gene_Symbol=Park7 Parkinson disease (Autosomal recessive, early onset) 7
57	Tax_Id=10090 Gene_Symbol=Anxa5 Annexin A5
57	Tax_Id=10090 Gene_Symbol=Rpl9;LOC100042832 60S ribosomal protein L9
56	Tax_Id=10090 Gene_Symbol=Dnmbp Isoform 1 of Dynamin-binding protein
56	Tax_Id=10090 Gene_Symbol=Ncl Nucleolin
56	Tax_Id=10090 Gene_Symbol=Pdcd6 Programmed cell death protein 6
55	Tax_Id=10090 Gene_Symbol=Usp53 Inactive ubiquitin carboxyl-terminal hydrolase 53
55	Tax_Id=10090 Gene_Symbol=Parp1 Isoform Long of Poly [ADP-ribose] polymerase 1
55	Tax_Id=10090 Gene_Symbol=Lrch3 Leucine-rich repeat and calponin homology domain-containing protein 3 precurso
54	Tax_Id=10090 Gene_Symbol=Wrnip1 Isoform 1 of ATPase WRNIP1
54	Tax_Id=10090 Gene_Symbol=Eif3k Isoform 1 of Eukaryotic translation initiation factor 3 subunit 12
54	Tax_Id=10090 Gene_Symbol=Atp5f1 ATP synthase B chain, mitochondrial precursor
54	Tax_Id=10090 Gene_Symbol=EG383891 similar to ferritin light chain 2
53	Tax_Id=10090 Gene_Symbol=Ubap2l Isoform 5 of Ubiquitin-associated protein 2-like
53	Tax_Id=10090 Gene_Symbol=Taok1 Serine/threonine-protein kinase TAO1
53	Tax_Id=10090 Gene_Symbol=Gne Bifunctional UDP-N-acetylglucosamine 2-epimerase/N-acetylmannosamine kinase
53	Tax_Id=10090 Gene_Symbol=Casp3 Caspase-3 precursor
53	Tax_Id=10090 Gene_Symbol=mt-Co2 Cytochrome c oxidase subunit 2
53	Tax_Id=10090 Gene_Symbol=Pgam5 Isoform 2 of Phosphoglycerate mutase family member 5 precursor
52	Tax_Id=10090 Gene_Symbol=Phr1 Isoform 2 of Probable E3 ubiquitin-protein ligase MYCBP2
52	Tax_Id=10090 Gene_Symbol=Usp43 Isoform 1 of Ubiquitin carboxyl-terminal hydrolase 43
52	Tax_Id=10090 Gene_Symbol=Thrap3 Thyroid hormone receptor-associated protein 3
52	Tax_Id=10090 Gene_Symbol=Pdcd6ip Isoform 3 of Programmed cell death 6-interacting protein
52	Tax_Id=10090 Gene_Symbol=Sri Isoform 1 of Sorcin
51	Tax_Id=10090 Gene_Symbol=Mtap S-methyl-5-thioadenosine phosphorylase
51	Tax_Id=10090 Gene_Symbol=Mrpl11 39S ribosomal protein L11, mitochondrial precursor
50	Tax_Id=10090 Gene_Symbol=Ipo9 Importin-9
50	Tax_Id=10090 Gene_Symbol=Sart3 Isoform 1 of Squamous cell carcinoma antigen recognized by T-cells 3
50	Tax_Id=10090 Gene_Symbol=Vdac3 Voltage-dependent anion channel 3
50	Tax_Id=10090 Gene_Symbol=Dctn5 Dynactin subunit 5
49	Tax_Id=10090 Gene_Symbol=Inppl1 Phosphatidylinositol-3,4,5-trisphosphate 5-phosphatase 2
48	Tax_Id=10090 Gene_Symbol=Utp20 Small subunit processome component 20 homolog
48	Tax_Id=10090 Gene_Symbol=Wdr67 Isoform 1 of WD repeat-containing protein 6
48	Tax_Id=10090 Gene_Symbol=Lima1 13 days embryo male testis cDNA, RIKEN full-length enriched library, clone:6030492D07 product:epithelial protein lost in neoplasm, full insert sequence
48	Tax_Id=10090 Gene_Symbol=Akap8l A-kinase anchor protein 8-like
48	Tax_Id=10090 Gene_Symbol=Mtmr10 myotubularin related protein 10
48	Tax_Id=10090 Gene_Symbol=Hsd17b12 Isoform 1 of Estradiol 17-beta-dehydrogenase 12
48	Tax_Id=10090 Gene_Symbol=Prdx2 Peroxiredoxin-2
48	Tax_Id=10090 Gene_Symbol=Prdx2 Peroxiredoxin-2
48	Tax_Id=10090 Gene_Symbol=Bax Apoptosis regulator BAX, membrane isoform alpha
47	Tax_Id=10090 Gene_Symbol=Cherp Isoform 1 of Calcium homeostasis endoplasmic reticulum protein
46	Tax_Id=10090 Gene_Symbol=Ewsr1 Ewing sarcoma homolog
46	Tax_Id=10090 Gene_Symbol=Tbc1d25 TBC1 domain family member 25
46	Tax_Id=10090 Gene_Symbol=Mad2l1 Mitotic spindle assembly checkpoint protein MAD2A
46	Tax_Id=10090 Gene_Symbol=Sfrs1;LOC100048559 Isoform 1 of Splicing factor, arginine/serine-rich 1
46	Tax_Id=10090 Gene_Symbol=Psmd8 26S proteasome non-ATPase regulatory subunit 8
46	Tax_Id=10090 Gene_Symbol=Rsu1 Ras suppressor protein 1
46	Tax_Id=10090 Gene_Symbol=Rhoc Rho-related GTP-binding protein RhoC precursor
45	Tax_Id=10090 Gene_Symbol=Lamc2 laminin, gamma 2
45	Tax_Id=10090 Gene_Symbol=Eef2 Elongation factor 2
45	Tax_Id=10090 Gene_Symbol=Cars Isoform 1 of Cysteinyl-tRNA synthetase, cytoplasmic
45	Tax_Id=10090 Gene_Symbol=Psmb3 Proteasome subunit beta type-3
45	Tax_Id=10090 Gene_Symbol=Nudt16l1 Isoform 1 of Protein syndesmos
45	Tax_Id=10090 Gene_Symbol=Rpl7 60S ribosomal protein L7
45	Tax_Id=10090 Gene_Symbol=Ptpmt1 PTEN-like phosphatase
44	Tax_Id=10090 Gene_Symbol=Pcdh18 Protocadherin 18
44	Tax_Id=10090 Gene_Symbol=Plcg2 13 days embryo heart cDNA, RIKEN full-length enriched library, clone:D330005F24 product:phospholipase C, gamma 2, full insert sequence
44	Tax_Id=10090 Gene_Symbol=Ncapg similar to condensin subunit CAP-G isoform 1
44	Tax_Id=10090 Gene_Symbol=Tax1bp1 Tax1-binding protein 1 homolog
44	Tax_Id=10090 Gene_Symbol=Nmnat1 Nicotinamide mononucleotide adenylyltransferase 1
44	Tax_Id=10090 Gene_Symbol=Cdc42 Isoform 2 of Cell division control protein 42 homolog precursor
43	Tax_Id=10090 Gene_Symbol=Rpgrip1l Protein fantom
43	Tax_Id=10090 Gene_Symbol=Ckap2 Cytoskeleton-associated protein 2
43	Tax_Id=10090 Gene_Symbol=Rps6ka3 Ribosomal protein S6 kinase alpha-3
43	Tax_Id=10090 Gene_Symbol=Dnajc10 DnaJ (Hsp40) homolog, subfamily C, member 10
43	Tax_Id=10090 Gene_Symbol=Asf1a Histone chaperone ASF1A
42	Tax_Id=10090 Gene_Symbol=Dip2b Adult male brain UNDEFINED_CELL_LINE cDNA, RIKEN full-length enriched library, clone:M5C1079K13 product:Hypothetical AMP-dependent synthetase and ligase containing protein homolog
42	Tax_Id=10090 Gene_Symbol=Fbxo11 F-box protein 11
42	Tax_Id=10090 Gene_Symbol=Ikbkb Ikbkb protein
41	Tax_Id=10090 Gene_Symbol=Cpsf1 Cleavage and polyadenylation specificity factor subunit 1
41	Tax_Id=10090 Gene_Symbol=Map4k4 mitogen-activated protein kinase kinase kinase kinase 4
41	Tax_Id=10090 Gene_Symbol=Top2a DNA topoisomerase 2-alpha
41	Tax_Id=10090 Gene_Symbol=Fanci Isoform 1 of Fanconi anemia group I protein homolog
41	Tax_Id=10090 Gene_Symbol=Rps18 40S ribosomal protein S18
41	Tax_Id=10090 Gene_Symbol=Rab24 Ras-related protein Rab-24
41	Tax_Id=10090 Gene_Symbol=Cox4nb Neighbor of COX4
40	Tax_Id=10090 Gene_Symbol=Ict1 Immature colon carcinoma transcript 1
40	Tax_Id=10090 Gene_Symbol=EG432798 similar to ribosomal protein L27A
40	Tax_Id=10090 Gene_Symbol=Arl6ip6 ARL-6-interacting protein 6
40	Tax_Id=10090 Gene_Symbol=Rap2b Ras-related protein Rap-2b precursor
40	Tax_Id=10090 Gene_Symbol=Dctn3 Dynactin subunit 3
39	Tax_Id=10090 Gene_Symbol=EG666974 similar to zeta proteasome chain; PSMA5 isoform 2
39	Tax_Id=10090 Gene_Symbol=Med18 Mediator of RNA polymerase II transcription subunit 18
39	Tax_Id=10090 Gene_Symbol=Vps29 Isoform 1 of Vacuolar protein sorting-associated protein 29
39	Tax_Id=10090 Gene_Symbol=Timm23 Mitochondrial import inner membrane translocase subunit Tim23
38	Tax_Id=10090 Gene_Symbol=Pex1 Isoform 2 of Peroxisome biogenesis factor 1
38	Tax_Id=10090 Gene_Symbol=Vac14 Protein VAC14 homolog
38	Tax_Id=10090 Gene_Symbol=Dhrs7b Dehydrogenase/reductase
38	Tax_Id=10090 Gene_Symbol=Psme3 Proteasome activator complex subunit 3
38	Tax_Id=10090 Gene_Symbol=EG238217 similar to RPL10L protein
38	Tax_Id=10090 Gene_Symbol=Snx22;Ppib peptidylprolyl isomerase B
38	Tax_Id=10090 Gene_Symbol=Cryab Alpha-crystallin B chain
38	Tax_Id=10090 Gene_Symbol=Rhoa Transforming protein RhoA precursor
38	Tax_Id=10090 Gene_Symbol=Rps9 40S ribosomal protein S9
38	Tax_Id=10090 Gene_Symbol=Mrpl22 39S ribosomal protein L22, mitochondrial precursor
38	Tax_Id=10090 Gene_Symbol=Commd7 COMM domain-containing protein 7
37	Tax_Id=10090 Gene_Symbol=Uaca Isoform 3 of Uveal autoantigen with coiled-coil domains and ankyrin repeats
37	Tax_Id=10090 Gene_Symbol=Glg1 Golgi apparatus protein 1 precursor
37	Tax_Id=10090 Gene_Symbol=4933427D14Rik Uncharacterized protein KIAA0753
37	Tax_Id=10090 Gene_Symbol=Vps52 Isoform 2 of Vacuolar protein sorting-associated protein 52 homolog
37	Tax_Id=10090 Gene_Symbol=Ywhaz 14-3-3 protein zeta/delta
37	Tax_Id=10090 Gene_Symbol=Cetn2 Centrin-2
36	Tax_Id=10090 Gene_Symbol=4933428G20Rik Rho GTPase activating protein 23
36	Tax_Id=10090 Gene_Symbol=Sema4d Semaphorin-4D precursor
36	Tax_Id=10090 Gene_Symbol=Ptk2b Protein tyrosine kinase 2 beta
36	Tax_Id=10090 Gene_Symbol=Prpf3 U4/U6 small nuclear ribonucleoprotein Prp3
36	Tax_Id=10090 Gene_Symbol=Dyrk2 Dual specificity tyrosine-phosphorylation-regulated kinase 2
36	Tax_Id=10090 Gene_Symbol=Rbm7 RNA-binding protein 7
36	Tax_Id=10090 Gene_Symbol=Phb Prohibitin
36	Tax_Id=10090 Gene_Symbol=Nola2 H/ACA ribonucleoprotein complex subunit 2
35	Tax_Id=10090 Gene_Symbol=Tagln2 Transgelin-2
35	Tax_Id=10090 Gene_Symbol=Spcs3 signal peptidase complex subunit 3
35	Tax_Id=10090 Gene_Symbol=EG545121 similar to 40S ribosomal protein S14 isoform 1
35	Tax_Id=10090 Gene_Symbol=Rab7 Ras-related protein Rab-7a
34	Tax_Id=10090 Gene_Symbol=Acacb acetyl-Coenzyme A carboxylase beta
34	Tax_Id=10090 Gene_Symbol=Col8a1 Collagen alpha-1(VIII) chain precursor
34	Tax_Id=10090 Gene_Symbol=Timm23 Mitochondrial import inner membrane translocase subunit Tim23
34	Tax_Id=10090 Gene_Symbol=Psmb1 Proteasome subunit beta type-1 precursor
34	Tax_Id=10090 Gene_Symbol=Bag2 BAG family molecular chaperone regulator 2
34	Tax_Id=10090 Gene_Symbol=Otub1;LOC100046081 Ubiquitin thioesterase OTUB1
34	Tax_Id=10090 Gene_Symbol=Dusp3 Dual specificity protein phosphatase 3
34	Tax_Id=10090 Gene_Symbol=Rap2c;LOC100047558 Ras-related protein Rap-2c precursor
33	Tax_Id=10090 Gene_Symbol=Kif4 Chromosome-associated kinesin KIF4
33	Tax_Id=10090 Gene_Symbol=Jmy Junction-mediating and regulatory protein
33	Tax_Id=10090 Gene_Symbol=Impa2 Inositol monophosphatase 2
33	Tax_Id=10090 Gene_Symbol=H1f0 Histone H1.0
33	Tax_Id=10090 Gene_Symbol=Hnrnpa2b1 Isoform 3 of Heterogeneous nuclear ribonucleoproteins A2/B1
33	Tax_Id=10090 Gene_Symbol=5730469M10Rik Activated spleen cDNA, RIKEN full-length enriched library, clone:F830016J03 product:hypothetical protein, full insert sequence
33	Tax_Id=10090 Gene_Symbol=Capzb Isoform 2 of F-actin-capping protein subunit beta
33	Tax_Id=10090 Gene_Symbol=Mrpl13 39S ribosomal protein L13, mitochondrial
32	Tax_Id=10090 Gene_Symbol=Card6 hypothetical protein
32	Tax_Id=10090 Gene_Symbol=Ppfia3 Liprin-alpha-3
32	Tax_Id=10090 Gene_Symbol=Pebp1 Phosphatidylethanolamine-binding protein 1
32	Tax_Id=10090 Gene_Symbol=Rpl32 60S ribosomal protein L32
32	Tax_Id=10090 Gene_Symbol=Rab22a Ras-related protein Rab-22A
31	Tax_Id=10090 Gene_Symbol=Cdh23 Isoform 1 of Cadherin-23 precursor
31	Tax_Id=10090 Gene_Symbol=Trrap transformation/transcription domain-associated protein
31	Tax_Id=10090 Gene_Symbol=2610207I05Rik Isoform 1 of Serine/threonine-protein kinase SMG1
31	Tax_Id=10090 Gene_Symbol=Celsr3 Cadherin EGF LAG seven-pass G-type receptor 3 precursor
31	Tax_Id=10090 Gene_Symbol=Lgals3 Galectin-3
31	Tax_Id=10090 Gene_Symbol=Gnb2l1 Guanine nucleotide-binding protein subunit beta-2-like 1
31	Tax_Id=10090 Gene_Symbol=Rab1 Ras-related protein Rab-1A
30	Tax_Id=10090 Gene_Symbol=Zfp40 zinc finger protein 40
30	Tax_Id=10090 Gene_Symbol=Rpl7 60S ribosomal protein L7
30	Tax_Id=10090 Gene_Symbol=Svil Supervillin
29	Tax_Id=10090 Gene_Symbol=Lig1 ligase I, DNA, ATP-dependent
